# Supplementary material for: Dietary Strategies for Maintenance of Clinical Remission in Inflammatory Bowel Diseases: Are We There Yet?
Source: Nutrients. 2020 Jul 7;12(7):2018. doi: 10.3390/nu12072018 (PMC7400838; doi:10.3390/nu12072018)
Supplement: Supplementary file 1 [file nutrients-12-02018-s001.xlsx]

## Sheet: Food reintroduction protocols
Reference, setting	Study design	Induction therapy	Patient cohort	Sample size	Study description	Duration of follow-up	Definition of remission	Concomitant medication	Definition of main outcome measure	Results
Jones et al. 1985, UK	RCT	EEN / TPN	Adults	Total: 20 (Intervention: 10, control: 10)	Intervention group: Daily, single food introduction, avoidance of symptom-triggering foods, EN for first 2 weeks after EEN completion Control group: Unrefined, carbohydrate-rich diet Compliance assessment: yes (specific method not defined)	6 months	CDAI < 150	No medication	Clinical relapse (CDAI > 150)	1.) Clinical relapse rates: Intervention: 3/10 (30%) vs Control: 10/10 (100%), p<0.05 2.) ESR (mm/h, mean ± SD): Intervention: Baseline: 39.7 ± 21.7 vs end: 16.2 ± 12.5, p<0.05, no significant change in control group 3.) Orosomucoid (mean ± SD): Intervention group; Baseline: 232.5% ± 68.2 vs end: 140% ± 41.5, p<0.05, no significant change in control group
Jones et al. 1987, UK	Non-randomized trial	EEN / TPN / exclusion diet	Adults	77	Food reintroduction protocol: Daily, single food reintroduction (three portions of each food/day), avoidance of symptom-triggering foods, EN for first 2 weeks after EEN completion Compliance assessment: n/a	1 year	CDAI < 150	No medication	Clinical relapse (not defined)	64/77 (83%) followed an exclusion diet 13/77 (17%) did not tolerate any diet Clinical relapse rates: 6 months: 24/77 (31%), 1 year: 28/77 (36%) Most common trigger foods: wheat, dairy, vegetables of the Brassica genus (e.g. broccoli, cauliflower, cabbage)
Giaffer et al. 1991, UK	Non-randomized trial	EEN	Adults	27	Food reintroduction protocol: Daily, single food introduction with double rechallenge with symptom-triggering foods. Patients not identifying any triggering foods or not completing exclusion protocol, followed a normal diet. Compliance assessment: n/a	3 years	CDAI < 150 + withdrawal of steroids	No medication	Clinical relapse (need for steroid / surgery)	Clinical relapse rates: 18/26 (69%); Exclusion diet: 3/9 (33%) vs unrestricted diet: 9/11 (81%), p=NS, 6 patients relapsed during elimination testing Most common trigger foods (n of patients): Dairy products, bananas (6), oranges, carrots (4), wheat, yeast (3)
Pearson et al. 1993, UK	Non-randomized trial	EEN	Children, adults	42	Food reintroduction protocol: Introduction of a single food over 5 days and rechallenge with symptom-triggering foods. Double-blind rechallenge if symptoms persist. Patients not identifying any triggering foods followed a normal diet. Compliance assessment: dietary records	4-55 months	n/a	No medication	Clinical relapse (not defined)	28/42 (67%) patients completed food reintroduction protocol (8 patients relapsed early, 6 patients had low compliance to protocol) Clinical relapse rates: 17/28 (61%) Duration of remission not different between patients who had a positive food reintroduction challenge vs those with negative (p=0.1, no numerical data) Most common trigger foods (n of patients): Dairy products, peanuts (5), citrus f…
Riordan et al. 1993, UK	RCT	EEN	Adults	Total: 78 (Intervention: 40, control: 38)	Intervention group: Exclusion diet based on single, daily food introduction + placebo tablets Control group: Tapering corticosteroids + general dietary advice Compliance assessment: n/a	2 years	HBI < 3	No medication in intervention group	Clinical relapse (HBI > 6)	Clinical relapse rates: Intervention: 62% vs control: 79%, p=0.048 Most common trigger foods (n of patients): corn (7), wheat, milk, yeast (6), egg, potato, rye, tea, coffee (4)
Woolner et al. 1998, UK	Non-randomized trial	EEN / TPN	Adults	Total: 76 (Intervention: 48, control: 28)	Intervention group: LOFFLEX diet: Low fat (50g/day), low fiber (10g/day) diet for 2-4 weeks after EEN completion, followed by gradual food reintroduction. Control group: standard elimination diet; testing of single foods 2-3 times/day (wheat for 7 days). Rechallenge with symptom-triggering foods. Compliance assessment: monitoring by dietitian	2 years	HBI ≤ 3	n/a	Maintenance of clinical remission (HBI ≤ 3)	Clinical remission rates: Intervention: 44% vs control: 45%; p=NS After exclusion of non-compliant and patients with strictures: LOFFLEX: 56% vs standard: 59%, no p value Most common trigger foods (n of patients): Wheat (18), dairy (16), coffee, tea (14), oats (12), rye (11)
Faiman et al. 2014, UK	Retrospective	EEN	Children	Total: 39 (Intervention: 20, control: 19)	Intervention group: rapid food reintroduction: unrestricted diet after a 3-day low-residue diet immediately post EEN. EN formula reduction over 2 weeks. Control group: Standard food reintroduction: Addition of a single food every 2 days over 5 weeks. Gradual EN reduction over 4 weeks. Compliance assessment: n/a	1 year	Physician's global assessment	Azathioprine (no significant diffferences between the two groups)	Clinical relapse (combination of physician's global assessment and elevated inflammatory markers)	Clinical relapse rates: 6 months: Intervention: 7/20 (35%) vs control: 7/19 (37%); 1 year: Intervention: 10/20 (50%) vs control: 9/19 (47%), p=NS
Wang et al. 2017, China	Retrospective	EEN	Adults	Total: 64 (Intervention: 32, control: 32)	Intervention group: IgG exclusion diet excluding foods causing moderate and strong immune reaction, based on serum IgG antibodies against 14 commonly consumed food items (e.g. egg, rice, chicken, soy) Control group: habitual, unrestricted diet Compliance assessment: n/a	3 months	CDAI < 150	n/a	Clinical relapse (CDAI > 150)	1.) Clinical relapse rates: Intervention: 4/32 (13%) vs control: 8/32 (25%), p=0.337 2.) Change in SES-CD: Intervention: 0.12 ± 1.45 vs control: 0.62 ± 1.28, p=0.266 3.) Change in CRP (mg/L, mean ± SD): Intervention: 1.87 ± 5.92 vs control: 2.65 ± 6.17, p=0.606; 4.) Change in ESR (mm/h, mean ± SD): Intervention: 2.72 ± 5.8 vs control: 7.73 ± 8.07, p=0.006 Most common trigger foods (% of patients)…
Abbreviations: CD: Crohn's disease, CDAI: Crohn's disease activity index, CRP: C-reactive protein, EEN: Exclusive enteral nutrition, ESR: Erythrocyte sedimentation rate, HBI: Harvey bradshaw index, n/a: not available, NS: not significant, SES: Simple endoscopic score, TPN: Total parenteral nutrition

## Sheet: Maintenance enteral nutrition
Reference, setting	Study design	Patient cohort	Sample size	Study description	Duration of follow-up	Definition of remission	Concomitant medication	Definition of main outcome measure	Results
Hirakawa et al. 1993, Japan	Non-randomized trial	Adults	Total: 61 (Group 1: 25, group 2: 22, group 3: 8, group 4: 6)	Group 1: MEN only (EN: 25kcal/kg/day) + low-fat, low-residue, low-meat diet Group 2: MEN + steroids/sulfasalazine Group 3: Steroids/sulfasalazine (no MEN) Group 4: no treatment Type of EN: elemental Compliance assessment: n/a	4 years	IOIBD score + normal CRP, ESR	See study description	Maintenance of clinical remission	Clinical remission rates: 1 year: Group 1: 94%, group 2: 75%, group 3: 63%, group 4: 50% 2 years: Group 1: 63%, group 2: 66%, group 3: 42%, group 4: 33% 4 years: Group 1: 63%, group 2: 66%, group 3: 0%, group 4: 0%, group 1 vs group 3, 4, p<0.05; group 2 vs group 4, p<0.05 Sustained clinical remission in >95% of patients when MEN >30kcal/kg of body weight
Matsueda et al. 1995, Japan	Retrospective	Adults	Total: 410 (MEN: 322, control: 88)	MEN group: Cyclic home EN Control group: Maintenance drug therapy, no MEN Type of EN: elemental Compliance assessment: n/a	n/a	CDAI < 150	n/a	Clinical relapse (CDAI ≥ 150)	Clinical relapse rates: lower in MEN vs control group, p<0.001, numerical data not available. A consumption of > 1200kcal of EN/d was suggested to be most effective for maintenance of clinical remission.
Wilschanski et al. 1996, Canada	Retrospective	Children	Total: 47 (MEN: 28, control: 19)	MEN group: Overnight nasogastric tube feeding, 4-5 nights/week, 50-65% of daily energy requirements Control group: normal diet, no MEN Type of EN: elemental Compliance assessment: n/a	1 year	PCDAI ≤ 20	Standard drug treatment, including steroids; no comparison between the groups	Clinical relapse (PCDAI > 20 + need for additional treatment)	Clinical relapse rates at: 6 months: MEN group: 5/28 (18%) vs control group: 15/19 (79%), p<0.001; 1 year: MEN group: 12/28 (43%) vs control group: 15/19 (79%), p<0.02 Height velocity (mean ± SD, cm/year): MEN group: 1 year: 6.1 ± 4.2 vs baseline: 3.2 ± 1.6, p<0.001; control group: 1 year: 4.2 ± 4.5 vs baseline: 3.8 ± 1.2, p=NS
Verma et al. 2000, UK	Non-randomized trial	Adults	Total: 39 (MEN: 21, control: 18)	MEN group: EN: 35-50% of daily energy requirements Control group: normal diet, no MEN Type of EN: elemental Compliance assessment: Count of EN formula sachets	1 year	CDAI < 150 + absence of gastrointestinal symptoms	Steroids, azathioprine, aminosalicylates; no significant differences between the two groups	Clinical relapse (CDAI increase > 100 / CDAI > 150 / need for surgery / need for higher steroid dose)	Clinical relapse rates: MEN group: 7/17 (41%) vs control group: 14/18 (78%), p<0.0003
Verma et al. 2001, UK	RCT	Adults	Total: 33 (Polymeric: 14, elemental: 19)	Polymeric MEN group: 35-50% of daily energy requirements Elemental MEN group: 35-50% of daily energy requirements Compliance assessment: 3-day dietary records	1 year	CDAI ≤ 150 for last 2 weeks + ESR <20mm/h + no symptoms	All patients on steroids, azathioprine (n=14) and aminosalicylates (n=5); no significant differences between the two groups	Maintenance of clinical remission	Clinical remission rates: Polymeric group: 43% vs elemental group: 42%, p=NS
Esaki et al. 2006, Japan	Retrospective	Adults	Total: 145 (MEN: 98, control: 47)	MEN group: EN > 1200 kcal/day Control group: EN < 1200kcal/day / no MEN Type of EN: polymeric / elemental Compliance assessment: n/a	5 years	CDAI < 150 + endoscopic improvement	Aminosalicylates; no significant differences between the two groups	Clinical relapse (CDAI > 150 + increase in CDAI > 70)	Clinical relapse rates: MEN group: 48% vs control group: 64%, p=0.047
Takagi et al. 2006, Japan	RCT	Adults	Total: 51 (MEN: 26, control: 25)	MEN group: EN: 50% of daily energy requirements (900-1200kcal/day) Control group: normal diet, no MEN Type of EN: elemental Compliance assessment: Semi-weighted dietary records	mean ± SD: 11.9 ± 7.7 months	PCDAI < 150	All patients on aminosalicylates no significant differences in use of other drugs between the two groups	Clinical relapse (CDAI > 200 / need for induction therapy)	Clinical relapse rates: MEN group: 9/26 (35%) vs control group: 16/25 (64%), p<0.05
Yamamoto et al. 2007, Japan	Non-randomized trial	Adults	Total: 40 (MEN: 20, control: 20)	MEN group: EN: 1200-1800kcal/day (overnight nasogastric tube feeding) + low-fat diet (20-30g/day) Control group: normal diet, no MEN Type of EN: elemental Compliance assessment: 7-day dietary records	1 year	CDAI < 150	All patients on aminosalicylates	Clinical relapse (CDAI ≥ 150)	1.) Clinical relapse rates: MEN group: 5/20 (25%) vs control group: 13/20 (65%), p=0.03 2.) Endoscopy scores (Mean ± SEM) MEN group: Baseline: 0.95 ± 0.22 vs 1 year: 1.25 ± 0.25; control group: Baseline 0.85 ± 0.22 vs 1 year: 2.00 ± 0.26, MEN group vs control group: p=0.04 3.) Lower levels of IL-1b (p=0.02), IL-6 (p=0.002), TNF-a (p=0.001) in MEN group vs control group at 1 year.
Yamamoto et al. 2010, Japan	Non-randomized trial	Adults	Total: 56 (MEN: 32, control: 24)	MEN group: EN: 1200-1800kcal/day (overnight nasogastric tube feeding) + low-fat diet (20-30g/day) + infliximab Control group: Infliximab + normal diet (no MEN) Type of EN: elemental Compliance assessment: interview with nutritionist	56 weeks	CDAI < 150	Aminosalicylates, azathioprine; no significant differences between the two groups	Clinical relapse (CDAI ≥ 150)	Clinical relapse rates: MEN group: 7/32 (22%) vs control group: 8/24 (33%), p=NS
Triantafillidis et al. 2010, Greece	RCT	Adults	Total: 83 (MEN: 43, control: 40)	MEN group: EN: 500kcal/day Control group: aminosalicylates + normal diet, no MEN Type of EN: polymeric Compliance assessment: n/a	6 months	CDAI < 150	No other medications	Clinical relapse (CDAI > 150 / increase > 60 points from baseline)	Clinical relapse rates: MEN group: 11/36 (31%) vs control group: 12/30 (40%), p=NS
Hanai et al. 2012, Japan	RCT	Adults	Total: 95 (6-MP: 30, MEN: 32, control: 33)	6-MP group: 6-mercaptopurine, no MEN; MEN group: EN ≥ 900kcal/day; control group: normal diet, no MEN Type of EN: elemental Compliance assessment: n/a	2 years	CDAI < 150 within 30 days prior to recruitment	All patients on aminosalicylates or sulfasalazine	Clinical relapse (CDAI ≥ 200 or need for additional medication)	Clinical relapse rates at 1 year: 6-MP group: 7/30 (23%); MEN group: 8/32 (25%); control group: 13/33 (39%), 2 years: 6-MP group: 9/30 (30%), MEN group: 12/32 (38%), control group: 20/33 (61%); 6-MP vs control: p=0.004, MEN vs control: p=0.03; 6-MP vs MEN: p=NS
Hirai et al. 2013, Japan	Retrospective	Adults	Total: 102 (MEN: 45, control: 57)	MEN group: EN ≥ 900kcal/day + infliximab Control group: EN < 900kcal/day + infliximab Type of EN: n/a Compliance assessment: n/a	mean ± SD: 544.1 ± 26.5 days	CRP <0.3mg/dL after infliximab treatment	Steroids, azathioprine; no significant differences between the two groups	Clinical relapse (hospitalization, additional treatment, increased CRP ≥ 1.5mg/dl)	Clinical relapse rates: MEN group: 14/45 (31%) vs control group: 33/57 (58%), p=0.009 MEN use (EN > 900kcal/d) was the only significant predictor of a lower relapse risk; HR (95% CI): 0.43 (0.21 - 0.83), p=0.01
Duncan et al. 2014, UK	Retrospective	Children	Total: 45 (Group 1: 9, group 2: 6, group 3: 20, group 4: 13)	Group 1: Azathioprine + MEN; Group 2: MEN only; group 3: Azathioprine only; group 4: No maintenance treatment, MEN (25% of energy requirements) Type of EN: polymeric Compliance assessment: clinical notes	1 year	Physician's global assessment	See study description	Maintenance of clinical remission	Clinical remission rates at 6 months: Group 1: 8/9 (89%), group 2: 6/6 (100%), group 3: 16/20 (80%), group 4: 2/13 (15%), group 2 vs group 4, p=0.003; MEN patients vs non-MEN patients, p=0.02, at 1 year: Group 1: 6/9 (67%), group 2: 3/6 (50%), group 3: 13/20 (65%), group 4: 2/13 (15%), no significant differences in clinical remission rates between MEN vs no MEN patients (p=0.53)
Konno et al. 2015, Japan	Retrospective	Children	58	MEN regime: elemental EN (30kcal/kg/day + low-fat, low-residue diet) Compliance assessment: monitoring from the clinical team every 4-6 weeks	median (range): 50 (12 - 216) months	PCDAI < 10 + SES-CD < 2	Aminosalicylates	Maintenance of clinical remission	Clinical remission rates at: 1 year: 88%, 2 years: 73%, 5 years: 52%
Kim et al. 2016, Korea	Retrospective	Children	58	MEN regime: elemental EN: 400-800 kcal/day Type of EN: elemental Compliance assessment: clinical notes	2 years	PCDAI < 10	Aminosalicylates	Maintenance of clinical remission	43/58 (74%) were compliant to MEN Clinical remission rates: Intention to treat: 1 year: 67%, 2 years: 52%; per protocol (only compliant patients): 1 year: 86%, 2 years: 78%
Schulman et al. 2017, Israel	Retrospective	Children	Total: 87 (MEN: 42, control: 45)	MEN group: EN: 50% of daily energy requirements Control group: No MEN Type of EN: polymeric Compliance assessment: n/a	median (Q1, Q3): 63 (52, 87) months	Physician's assessment	Immunosuppressants, steroids, biologics, antibiotics; no significant differences between the two groups	Maintenance of clinical remission	1.) Length of remission, median (range): MEN group: 6 (0 - 36) vs control group: 6 (0 - 45), p=NS 2.) CRP, mg/L, median (range): MEN group: End of EEN: 5 (0 - 107) vs after 3 months of MEN: 6.4 (0 - 180); control group: Baseline: 6.5 (1 - 48) vs 5 months after diagnosis: 5 (1 - 84), p value between groups=0.82
Gavin et al. 2018, UK	Retrospective	Children	Total: 102 (MEN: 58 control: 44)	MEN group: EN: 30% of daily energy requirements, median prescribed, daily intake: 600kcal Control group: normal diet, no MEN Type of EN: polymeric / elemental Compliance assessment: n/a	1 year	Physician's global assessment	Immunosuppressants, aminosalicylates, biologics; no significant differences between the two groups	Clinical relapse (treatment escalation, symptom recurrence)	1.) Clinical relapse rates at: 6 months: MEN group: 21/58 (36%) vs control group: 21/44 (48%), p=0.24; 1 year: MEN group: 45/58 (78%) vs control group: 34/44 (77%), p=0.97 2.) BMI z score, median (range): MEN group: Baseline: -0.62 (-3.23, 1.5) vs 1 year: -0.44 (-3.22, 2.1), p=0.04; control group: Baseline: 0.11 (-2.23, 3.65) vs 1 year: -0.09 (-2.36, 3.44), p=NS 3.) Height z score, median (range)…
Logan et al. 2019, UK	Prospective cohort	Children	Total: 41 (MEN: 29, control: 12)	MEN group: EN: 20-25% of daily energy requirements median prescribed, daily intake: 450kcal/day Control group: normal diet, no MEN Type of EN: polymeric Compliance assessment: 3-day estimated weight dietary records	1 year	wPCDAI < 12.5	Standard drug treatment; no significant in azathioprine use between the two groups (p=0.17)	Clinical relapse (need for induction treatment)	1.) Clinical relapse rates at 6 months: MEN group: 56% vs control group: 31%, p=0.19; 1 year: MEN group: 89% vs control: 66%, p=0.19 2.) Time to relapse, days, median (Q1, Q3): MEN group: 184 (103, 322) vs control group: 257 (167, 350), p=0.44 3.) FC levels at food reintroduction (median [Q1, Q3]): MEN group: 65 (271, 1781) vs control group: 1238 (749, 2102), p=0.049
Hirai et al. 2019, Japan	Prospective cohort	Adults	Total: 72 (MEN: 37, control: 35)	MEN group: EN > 900kcal/day + infliximab / adalimumab Control group: Infliximab / adalimumab + normal diet (no MEN) Type of EN: elemental Compliance assessment: patient interview	2 years	CDAI < 200	Azathioprine (no significant differences between two groups)	Clinical relapse (CDAI ≥ 200/ need for additional treatment/treatment escalation /surgery/hospitalisation)	1.) Clinical relapse rates: MEN group: 13/37 (35%) vs control group: 13/35 (37%), p=NS 2.) CRP (mean ± SD, mg/dL): MEN group: 0.9 ± 1.8 vs control group: 1.6 ± 2.7, p=0.2 No significant differences observed based on dosage (>300kcal / >600kcal / >900kcal)
Abbreviations: BMI: Body mass index, CD: Crohn's disease, CDAI: Crohn's disease activity index, CRP: C-reactive protein, EN: Enteral nutrition, ESR: Erythrocyte sedimentation rate, IOIBD: International Organization of Inflammatory Bowel Diseases, MEN: Maintenance enteral nutrition, n/a: not available, NS: not significant, PCDAI: Pediatric Crohn's disease activity index, SES: Simple endoscopic sco…

## Sheet: Food-based therapies
Reference and setting	Study design	Disease cohort	Patient cohort	Sample size	Study description	Duration of follow-up	Definition of remission	Concomitant medication	Definition of main outcome measure	Results
Wright et al. 1965, UK	RCT	UC	Adults	Total: 76 (Group 1: 26, group 2: 27, group 3: 23)	Group 1: dairy-free diet Group 2: gluten-free + dairy free diet Group 3: "dummy" diet (exclusion of fried foods, condiments, inclusion of dairy) Compliance assessment: patient interview	1 year	n/a	Steroids for 6 weeks + omnivite forte for duration of study in all patients	Clinical relapse (diarrhea for ≥ 1 week and bloody stool + sigmoidoscopic inflammation)	Patients in group 2 did not comply to the diet and were excluded from the analysis Clinical relapse rates: Group 1: 16/26 (62%) vs control: 18/23 (78%), p=NS
Davies and Rhodes 1978, UK	Non-randomized trial	UC	Adults	Total: 39 (Intervention: 24; control: 15)	Intervention group: high-fiber diet (wholewheat bread, vegetables, 25g/day oat bran supplement) + sulfasalazine. Patients who tolerated diet instructed to stop sulfasalazine after 2 weeks. Control group: sulfasalazine + habitual diet Compliance assessment: patient interview	6 months	n/a	Sulfasalazine (See intervention description)	Clinical relapse (worsening of symptoms)	4 patients in intervention group did not tolerate the diet Clinical relapse rates: Intervention: intention to treat: 19/24 (79%), per protocol: 15/20 (75%) vs control: 3/15 (20%), no p value
Ritchie et al. 1987, UK	RCT	CD	Adults	Total: 352 (Group 1: 162, group 2: 190)	Group 1: Unrefined carbohydrate, fiber-rich diet Group 2: Refined carbohydrate, sugar-rich diet Compliance assessment: dietary recall / food diaries	2 years	Participants were well, in no induction treatment	Sulfasalazine (no significant differences between the two groups)	Maintenance of clinical remission (absence of intestinal surgery / hospital admission / need for corticosteroids or immunosuppressants / severe worsening of symptoms)	Clinical remission rates: Group 1: 59% vs group 2: 64%, p=NS When only very compliant patients were included in the analysis, results did not change.
Lorenz-Meyer et al. 1996, Germany	RCT	CD	Adults	Total: 204 (Group 1: 69, group 2: 70, control: 65)	Group 1 (Diet group): Low carbohydrate diet (<84g/day) Group 2 (fish oil group): Two fish oil capsules, 3x/day, normal diet Control: Placebo capsules, normal diet Compliance assessment: capsule count, 3-day dietary records	1 year	CDAI ≤ 150	Corticosteroids for first 8 weeks in all patients	Clinical relapse (CDAI > 200 + increase of more than 60 + CRP increase)	Clinical relapse rates: Group 1: 45/69 (65%); group 2: 50/70 (71%); control: 46/65 (71%), group 1 vs group 3: p=0.13 group 2 vs group 3: p=0.38 Results remained the same when non-compliant patients were excluded. Only 16% of patients in group 1 were compliant.
Chiba et al. 2010 Japan	Non-randomized trial	CD	Adults	Total: 22 (SVD: 16, Omnivorous: 6)	Semi-vegetarian diet (SVD) in patients treated with infliximab/surgery for active disease SVD: daily: vegetables, fruit, miso, rice, legumes, yoghurt; weekly: fish and fortnightly: meat Not allowed: cheese, bread, sweets, fast food, juices, carbonated drinks Patients not adhering to SVD were put to the omnivorous diet group Compliance assessment: Dietary records	2 years	Disappearance of active symptoms	Aminosalicylates / sulfasalazine (no comparison between the two groups)	Clinical relapse (appearance of active symptoms requiring medical care)	Clinical relapse rates: 1 year: SVD: 0/16 (0%) vs omnivorous: 2/6 (25%); 2 years: SVD: 1/16 (6%) vs omnivorous: 4/6 (67%), p<0.001 between the two groups
Strisciuglio et al. 2013, Italy	RCT	UC	Children	Total: 28 (Intervention: 13, control: 15)	Intervention group: Cow's milk protein elimination diet Control group: normal diet Compliance assessment: Daily recording of non-allowed food	1 year	PUCAI < 10	Aminosalicylates in all patients	Clinical relapse (PUCAI > 10 + change in treatment)	Clinical relapse rates: 6 months: Intervention: 5/13 (38%) vs control: 4/15 (27%), p=0.45; 1 year: Intervention: 7/13 (54%) vs control: 8/15 (53%), p=NS
Mutlu et al. 2016, USA	Double-blind RCT	CD	Adults	Total: 54 (Group 1: 19, group 2: 16, control: 19)	Group 1: Fructooligosaccharide supplement + placebo diet Group 2: "Anti-IBD" diet (low in grains, fat, additives, preservatives) + placebo capsules Control: Placebo diet + placebo capsules Compliance assessment: n/a	1 year	n/a	n/a	Clinical relapse (need for change in treatment / CDAI increase ≥ 100 points)	Clinical relapse rates: Group 1: 6/19 (32%), group 2: 0/16 (0%), control: 4/19 (21%), p=0.035 (group 1 vs group 2)
Keshteli et al. 2016, Canada	RCT	UC	Adults	Total: 28 (Intervention: 14, control: 14)	Intervention group: "Alberta based Anti-inflammatory diet" (dietary advice to increase consumption of prebiotics, soluble fiber, ω-3 fatty acids and reduce consumption of red meat) Control group: Normal diet (based on Canada's food guide) Compliance assessment: patient interview	6 months	Mayo score ≤ 2 and previous relapse within 18 months	n/a	Clinical relapse (partial Mayo score ≥ 3)	1.) Clinical relapse rates: Intervention: 5/14 (36%) vs control: 4/14 (29%), p=1.0 2.) Faecal calprotectin: Intervention: 50% decrease; control: 3x increase, data only presented in figures No difference in CRP levels, quality of life scores between the two groups
Bhattacharyya et al. 2017, USA	Double-blind RCT	UC	Adults	Total: 15 (Intervention: 10, control: 5)	Intervention: carrageenan-free diet (exclusion of products containing carrageenan) + placebo capsules (dextrose) Control: carrageenan-free diet + 200 mg carrageenan capsules Compliance assessment: 24h recall, patient interviews	1 year	SCCAI < 2 + without corticosteroids for 1 month	Standard maintenance medication (no medication in 2/5 patients in control group)	Clinical relapse (SCCAI increase of ≥ 2 points + change in treatment)	3 patients in the control group dropped out 1.) Clinical relapse rates: Intervention: intention to treat: 3/10 (30%), p=NS, per protocol: 0/7 (0%) vs control: 3/5 (60%), p=0.046 2.) Faecal calprotectin (mg/g, mean ± SD): Intervention: Baseline: 149 ± 112 vs end: 111 ± 91, p=NS control: Baseline: 133 ± 125 vs end: 171 ± 143, p=NS
Albenberg et al. 2019, USA	RCT	CD	Adults	Total: 213 (Intervention: 95, control: 118)	Intervention group: Low meat group (≤1 red & processed meat serving per month) Control group: High meat group (≥ 2 red & processed meat servings per week) Compliance assessment: diet history questionnaire	49 weeks	SCDAI ≤ 150	Standard maintenance medication (no significant differences between the two groups)	Clinical relapse (SCDAI > 150 and SCDAI increase ≥ 70 / increased dose of medication / surgery)	78% of participants completed the study 1.) Clinical relapse rates: Intervention: 42% vs control: 62%, p=NS 2.) Faecal calprotectin (μg/g, median [Q1, Q3]): Intervention: 74.5 (37, 133) vs control: 36 (17, 78), p=NS Dietary compliance: Intervention group: 98.5%; control: 58.3%
Levine et al. 2019, Israel, Canada	RCT	CD	Children	Total: 57 (Group 1: 32, group 2: 25)	Group 1: MEN (25% energy) + CDED (75% energy) Group 2: MEN (25% energy) + normal diet CDED: Exclusion of food additives, wheat, red and processed meat, animal fat mandatory: chicken, potatoes, banana, apple and eggs Compliance assessment: dietary records, patient interview	6 weeks	PCDAI ≤ 10	Immunosuppresants (no significant differences between the two groups)	Maintenance of clinical remission (PCDAI ≤ 10)	1.) Clinical remission rates: Group 1: 28/32 (88%) vs group 2: 14/25 (56%), p=0.01 2.) Faecal calprotectin (μg/g, median): Group 1: Baseline: 1744 vs end: 732, p=0.22; group 2: Baseline: 1021 vs end: 1589, p=0.36
Chiba et al. 2019, Japan	Non-randomized trial	UC	Adults	92	Semi-vegetarian diet (same as Chiba et al. 2010) Compliance assessment: FFQ (Plant based diet score according to the frequency of consumption of protective / high risk foods, larger values indicate higher compliance)	5 years	Absence of bloody stool	Standard maintenance medication	Clinical relapse (treatment escalation)	Clinical relapse rates at: 1 year: 24%; 2 years: 30%; 3 years: 36%; 4 years: 37%; 5 years: 39% Adherence to the diet (mean ± SD): 1 year (n=41); PBDS: Baseline: 12 ± 8.7 vs 1-year follow-up: 29.3 ± 7.6, p<0.001 6 years (n=41); PBDS: Baseline: 11.7 ± 8.8 vs 19.4 ± 9, p<0.001
Abbreviations: CD: Crohn's disease, CDAI: Crohn's disease activity index, CDED: Crohn's disease exclusion diet, CRP: C-reactive protein, EN: Enteral nutrition, FFQ: Food frequency questionnaire, MEN: Maintenance enteral nutrition, n/a: not available, NS: not significant, PCDAI: Pediatric Crohn's disease activity index, PUCAI: Pediatric Ulcerative colitis activity index, SCCAI: Simple clinical col…

## Sheet: Diet and risk of relapse
Reference and setting	Disease cohort	Patient cohort	Sample size	Dietary exposure	Duration of follow-up	Definition of remission	Dietary assessment method	Definition of outcome measure	Comparison	Adjustment for covariates	Results, OR (95%CI)
Jowett et al. 2004, UK	UC	Adults	191	Macronutrients, sulfur, food groups	1 year	Clinical remission not defined, last relapse > 1 month before recruitment	FFQ	Clinical relapse (SCCAI > 5)	Tertile 3 vs tertile 1	Age, gender, SCCAI	Clinical relapse rates: 96/183 (52%) Meat and meat products: 3.20 (1.31 - 7.79), p=0.027; red and processed meat: 5.19 (2.09 - 12.9), p=0.001; protein: 3.00 (1.25 - 7.19), p=0.034, total energy: 2.81 (1.14 - 6.93), p=0.053; sulfur: 2.76 (1.19 - 6.40), p=0.039, alcoholic beverages: 2.71 (1.10 - 6.67), p=0.017 Results remained significant for red and processed meat and alcohol, when underreporters …
Tanaka et al. 2007, Japan	CD	Adults	76	Dietary temperance (magnitude of restriction dietary intake: unusual, moderate, strict) and macronutrients	1 year	CDAI < 150 for ≥ 1 month before recruitment	Validated diet history questionnaire	Time to relapse (relapse defined as CDAI > 150 or change in treatment)	Presence of moderate / strict temperance vs unusual temperance, high vs low n-6/n-3 ratio	Age, use of corticosteroids, CRP levels, surgery for anal fistula	Clinical relapse rates: 25/76 (33%) Moderate dietary temperance: 0.22 (0.07 - 0.64), p=0.006; strict dietary temperance: 1.16 (0.24 - 5.54), p=0.851; ω-6/ω-3 ratio: 0.54 (0.30 - 0.97), p=0.039
Brotherton et al. 2014, USA	CD, UC	Adults	Total: 1619 (CD: 1130, UC: 489)	Dietary fiber, whole grain products	6 months	CD patients: SCDAI < 150; UC patients: SCCAI ≤ 2	Short validated screener questionnaire	Clinical relapse (SCDAI ≥ 150, SCCAI > 2 / need for surgery / hospitalisation)	Quartile 4 vs quartile 1	Gender, age, history of surgery, history of hospitalization, duration of disease	Clinical relapse rates: UC: 135/489 (28%); CD: 253/1130 (22%) Dietary fiber: CD patients: 0.58 (0.37 - 0.87); UC patients: 1.59 (0.83 - 3.05) Whole grains: CD patients: 0.63 (0.41 - 0.96); UC patients: 1.27 (0.21 - 2.30)
Barnes et al. 2017, USA	UC	Adults	412	Fatty acids, protein, sulphur, processed meat, alcohol	1 year	SCCAI < 2 for ≥ 3 months prior to study entry, on aminosalicylates sulfasalazine or balsalazide, with ≥ 1 disease flare in last 18 months	Validated FFQ	Clinical relapse (SCCAI ≥ 5 / change in medication)	Tertile 3 vs tertile 1	Variables used in the model not specified	Clinical relapse rates: 45/412 (11%) Crude analysis: Saturated fat: 2.30 (1.04 - 5.09); Myristic acid: 2.87 (1.28 - 6.45); A-linolenic acid: 2.94 (1.19 - 7.25) Monounsaturated fat: 2.58 (1.13 - 5.85); ω-3 fatty acids: 2.35 (1.10 - 5.03); protein: 1.21 (0.36 - 4.06); processed meat: 0.94 (0.47 - 1.87), alcohol: 1.01 (0.51 - 2.01), sulfur: 1.42 (0.43 - 0.70) After multivariate adjustment, myristic …
Opstelten et al. 2019, The Netherlands	CD, UC	Adults	135	Macronutrients, alcohol, food groups	Median (Q1, Q3): 29 (20, 48) months	Stable treatment without signs of active disease	Validated, semi-quantitative FFQ	Clinical relapse (change in treatment / endoscopic inflammation / hospitalisation / surgery)	1.) Categorical analysis: dietary intake above vs below the total median intake 2.) Continuous analysis	Gender, age, energy intake	Clinical relapse rates: 41/135 (30%) Categorical analysis: Saturated fat: 0.23 (0.08 - 0.68) Continuous analysis: Total fat: 0.63 (0.44 - 0.91); Saturated fat: 0.27 (0.11 - 0.63); Monounsaturated fat: 0.37 (0.15 0.91); Dietary fiber: 3.65 (1.44 - 9.26)
Abbreviations: CD: Crohn's disease, CDAI: Crohn's disease activity index, FFQ: Food frequency questionnaire, n/a: not available,SCCAI: Simple clinical colitis activity index, SCDAI: Short Crohn's disease activity index, UC: Ulcerative colitis
